# Supplementary material for: Determinants of COVID-19 Vaccine Acceptance and Hesitancy: A Systematic Review
Source: Vaccines (Basel). 2024 Nov 29;12(12):1352. doi: 10.3390/vaccines12121352 (PMC11680215; doi:10.3390/vaccines12121352)
Supplement: Supplementary file 1 [file vaccines-12-01352-s001.zip]

Archive with 1 entries (1 files):
- vaccines-3318880-supplementay.pdf
